# Supplementary material for: Deeper Insight into the Volatile Profile of Rosa willmottiae with Headspace Solid-Phase Microextraction and GC–MS Analysis
Source: Molecules. 2022 Feb 12;27(4):1240. doi: 10.3390/molecules27041240 (PMC8874665; doi:10.3390/molecules27041240)
Supplement: Supplementary file 1 [file molecules-27-01240-s001.zip]

Archive with 1 entries (1 files):
- molecules-1515225-supplementary.pdf
